# Supplementary material for: Therapy and Prevention of Noise Fears in Dogs—A Review of the Current Evidence for Practitioners
Source: Animals (Basel). 2023 Nov 27;13(23):3664. doi: 10.3390/ani13233664 (PMC10705068; doi:10.3390/ani13233664)
Supplement: Supplementary file 1 [file animals-13-03664-s001.zip]

Archive with 1 entries (1 files):
- animals-2701034-supplementary.pdf
